# Supplementary material for: Cloning and functional analysis of the lobed-leaf gene BjA10.LL in Brassica juncea L
Source: Stress Biol. 2026 Jan 20;6(1):8. doi: 10.1007/s44154-025-00280-3 (PMC12816491; doi:10.1007/s44154-025-00280-3)
Supplement: Supplementary file 2 — Additional file 2: Table S1. Sequences of primers. Table S2. Polymorphism SNPS between the entire-leaf samples and the lobed-leaf samples obtained by Brassica 50K Illumina Infnium™. Table S3. Collinearity analysis of chromosomal locations. Table S4. The information of 16 genes in the target interval. [file 44154_2025_280_MOESM2_ESM.xlsx]

## Sheet: Table S1
Table S1. Sequences of primers.
引物名称	引物序列（5'→3'）	注释
Primer name	Primer sequence (5'→3')	Annotation
SSR41-F	CGTACATAATAACTGTGGTGCG	SSR marker
SSR41-R	ATATGAAGTCAGTGTATACGATAC
SSR59-F	CCATATCTAGCACTTAAAGCTG	SSR marker
SSR59-R	ACAACGCATTCGATAGTAAGGGA
SSR85-F	TGGTCTGATCGAATTGACATGG	SSR marker
SSR85-R	TGAGAATAGAACCGAGTCTATGC
SSR91-F	GAAGCACCCATTATCAACTC	SSR marker
SSR91-R	ATCAACTTCTGCGTAGAGTG
SSR124-F	CTTGAACCCTTCTATCCC	SSR marker
SSR124-R	ACCCCATCTTCGCAACAG
SSR143-F	ACCTGGTGGATCCGTTTG	SSR marker
SSR143-R	GCTGTCATTACAGAGACC
IP9-F	TCCACAATCTTCGTCACC	IP marker
IP9-R	TTAGCTCCTCGTTCGCCC
IP12-F	TCCAAACCCGCGAGTTGC	IP marker
IP12-R	AGTAGAGGAGGAAGAGG
AtEF1αA4-F-(RT-PCR)	ATGCCCCAGGACATCGTGATTTCAT	Internal control
AtEF1αA4-R-(RT-PCR)	TTGGCGGCACCCTTAGCTGGATCA
BjuUBQ9-F-(RT-PCR)	GAAGACATGTTCCATTGGCA	Internal control
BjuUBQ9-R-(RT-PCR)	ACACCTTAGTCCTAAAAGCCACCT
BjuA02.ATHB5-F	GAGACTACTCCCAGATGTTCG	RT-qPCR
BjuA02.ATHB5-R	GTGGCTGTTGGTCGTGGA
BjuA03.TCTP-F	CACTTTCAGGCTTCAGGA	RT-qPCR
BjuA03.TCTP-R	TGGGGAGAAGGTACTTGG
BjuA03.TCP2-F	TCCCGATCCAAACAAACT	RT-qPCR
BjuA01.TCP2-R	CTGTAGATTGGCAAGAAAA
BjuB08.TNO1-F	AATCAACTGAACACCCAC	RT-qPCR
BjuB08.TNO1-R	ATCGCTTCCGTAGATTCC
BjuB02.ESP5-F	CAAGCAGTTTCTGTCAAG	RT-PCR
BjuB02.ESP5-R	ATCAGGATTTGCTGTGGC
BjuB02.BCM2-F	ACCTCGGCTTTGAATGGA	RT-qPCR
BjuB02.BCM2-R	CCATTTCCCAATACAACA
BjuB02.PNG1-F	GGAGTACGATGATTTGGGTG	RT-qPCR
BjuB02.PNG1-R	CTCGTCCATCTGTCCCAC
BjuA08.RD21-F	GTGCGTTCCAGCTCTATG	RT-qPCR
BjuA08.RD21-R	GTATTCTTTGCCGTTCTC
BjuA03.WTG1-F	GCAAGCCTAAGCTCTACC	RT-qPCR
BjuA03.WTG1-R	CAGCGAGTAGCAACAAGAAATG
BjA10.LL-CDS-F	ATGGAATGGTCAACGACGAGCA	Cloning CDS of BjA10.LL
BjA10.LL-CDS-R	CCATGGGTAAGGCTGTTGCGAT
BjA10.LL-gDNA-F	ATGGAATGGTCAACGACGAGC	Cloning gDNA of BjA10.LL
BjA10.LL-gDNA-R	CCATGGGTAAGGCTGTTGCGA
BjA10.LL-upstream-F	TGATAATGACTATGCACAGTTCA	Cloning upstream of BjA10.LL
BjA10.LL-upstream-R	CTCGTCGTTGACCATTCCAT
35S:BjA10.LL9B18–GFP-HindIII-F	GTCGACGGTATCGATaagcttATGGAATGGTCAACGACGAGCA	35S:BjA10.LL9B18–GFP
35S:BjA10.LL9B18–GFP-EcoR I-R	TCCCCCGGGCTGCAGgaattcCCATGGGTAAGGCTGTTGCGAT
35S:BjA10.LL9B16–GFP-HindIII-F	GTCGACGGTATCGATaagcttATGGAATGGTCAACGACGAGCA	35S:BjA10.LL9B16–GFP
35S:BjA10.LL9B16–GFP-EcoR I-R	TCCCCCGGGCTGCAGgaattcCCATGGGTAAGGCTGTTGCGAT
35S:BjA10.LL9B18–6HA-EcoR I-F	GATAAGCTTGATATCgaattcATGGAATGGTCAACGACGAGCA	35S:BjA10.LL9B18–6HA
35S:BjA10.LL9B18–6HA-SpeL I-R	GTATGGGTAACTAGAactagtCCATGGGTAAGGCTGTTGCGAT
35S:BjA10.LL9B16–6HA-EcoR I-F	GATAAGCTTGATATCgaattcATGGAATGGTCAACGACGAGCA	35S:BjA10.LL9B16–6HA
35S:BjA10.LL9B16–6HA-SpeL I-R	GTATGGGTAACTAGAactagtCCATGGGTAAGGCTGTTGCGAT
BjA10.LL9B18–0800-HindIII-F	GTCGACGGTATCGATaagcttCGATGTCTTGCGGTACTTTAT	BjA10.LL9B18–0800
BjA10.LL9B18–0800-BamH I-R	CGCTCTAGAACTAGTggatccGAGCGAGTTGGATGAGTTAG
BjA10.LL9B16–0800-HindIII-F	GTCGACGGTATCGATaagcttCGATGTCTTGCGGTACTTTAT	BjA10.LL9B16–0800
BjA10.LL9B16–0800-BamH I-R	CGCTCTAGAACTAGTggatccGAGCGAGTTGGATGAGTTAG
InDel-F	TTGAAGACCACAGTTAAG	InDel Marker
InDel-R	ATTCTTTGAAAACACCAA
	zzzzz

## Sheet: Table S2
Table S2. Polymorphism SNPS between the entire-leaf samples and the lobed-leaf samples obtained by Brassica 50K Illumina Infnium™.
SNP list	Chromosome	Location	9B18	9B16
seq-new-rs29671	chrA10	17075605	A	B
Bn-A10-p17262954	chrA10	17087975	A	B
seq-new-rs41196	chrA10	17142847	A	B
Bn-A10-p17568393	chrA10	17374321	A	B

## Sheet: Table S3
Table S3. Collinearity analysis of chromosomal locations.
Genes number (B.napus)	324
Genome (B. juncea)	A10	A09	A08	A07	A06	A05	A04	A03	A02	B08	B07	B06	B05	B04	B03	B02	B01
Genes number (B. juncea)	221	5	3	2	3	1	1	5	7	1	4	4	5	3	1	29	1
Gene location (bp)	18164681-19329948															50509259-52938845

## Sheet: Table S4
Table S4. The information of 16 genes in the target interval.
Gene ID	Chr	Start (bp)	End (bp)	Arabidopsis ID	Annotation
BjuA040046	A10	18912704	18915546	AT5G03910	Member of ATH subfamily.
BjuA040047	A10	18915825	18917001	AT5G03905	Iron-sulfur cluster biosynthesis family protein.
BjuA040048	A10	18917803	18920629	AT5G03900	Iron-sulfur cluster biosynthesis family protein.
BjuA040049	A10	18921353	18921868	AT5G03890	PADRE protein up-regulated after infection by S. sclerotiorum.
BjuA040050	A10	18926315	18928464	AT5G03880	Thioredoxin family protein, located in chloroplast, change in response to H2O2.
BjuA040051	A10	18962408	18966689	AT3G10090	Nucleic acid-binding OB-fold-like protein.
BjuA040052	A10	18936879	18937941	AT5G03840	Controls inflorescence meristem identity.
BjuA040053	A10	18942770	18945134	AT5G03795	Exostosin family protein.
BjuA040054	A10	18946665	18948428	AT5G03790	Encodes a homeodomain leucine zipper class I (HD-Zip I) meristem identity regulator.
BjuA040055	A10	18954310	18956704	AT5G03770	Encodes a putative KDO (3-deoxy-D-manno-octulosonate) transferase.
BjuA040056	A10	18962408	18966689	AT5G03760	Encodes a beta-mannan synthase.
BjuA040057	A10	18973247	18974785	AT5G03740	HD2-type histone deacetylase HDAC.
BjuA040058	A10	18980103	18986987	AT5G03730	Homologous to the RAF family of serine/threonine protein kinases.
BjuA040059	A10	18992879	18994324	AT5G03700	D-mannose binding lectin protein with Apple-like carbohydrate-binding domain-containing protein.
BjuA040060	A10	18994911	18996318	AT2G36460	Fructose 1,6-bisphosphate aldolase.
BjuA040061	A10	18999156	19002021	AT5G03680	Encodes a trihelix transcription factor.
